# Supplementary material for: The First Evidence on the Occurrence of Bisphenol Analogues in the Aqueous Humor of Patients Undergoing Cataract Surgery
Source: J Clin Med. 2022 Oct 29;11(21):6402. doi: 10.3390/jcm11216402 (PMC9655480; doi:10.3390/jcm11216402)
Supplement: Supplementary file 1 [file jcm-11-06402-s001.zip]

Archive with 1 entries (1 files):
- jcm-1847726-supplementary.pdf
